# Supplementary material for: Rapid prediction of NMR spectral properties with quantified uncertainty
Source: J Cheminform. 2019 Aug 6;11:50. doi: 10.1186/s13321-019-0374-3 (PMC6684566; doi:10.1186/s13321-019-0374-3)
Supplement: Supplementary file 2 — Additional file 2: Table S2. List of the chemical compounds and putative targets of RSM following screening. [file 13321_2019_374_MOESM2_ESM.gz]

Archive with 10 entries (10 files):
- atom_features.py
- graph_conv_many_nuc_pred.py
- graph_conv_many_nuc_util.py
- molecule_features.py
- netdataio.py
- nets.py
- respredict_pipeline.py
- util.py
- graph_conv_many_nuc_pipeline.datasets/graph_conv_many_nuc_pipeline.data.13C.nmrshiftdb_hconfspcl_nmrshiftdb.aromatic.64.0.mol_dict.pickle
- graph_conv_many_nuc_pipeline.datasets/graph_conv_many_nuc_pipeline.data.1H.nmrshiftdb_hconfspcl_nmrshiftdb.aromatic.64.1.mol_dict.pickle
