# Supplementary material for: Rapid prediction of NMR spectral properties with quantified uncertainty
Source: J Cheminform. 2019 Aug 6;11:50. doi: 10.1186/s13321-019-0374-3 (PMC6684566; doi:10.1186/s13321-019-0374-3)
Supplement: Supplementary file 2 — Additional file 2: Table S2. List of the chemical compounds and putative targets of RSM following screening. [file 13321_2019_374_MOESM2_ESM.gz › respredict_pipeline.py]

import numpy as np
import pickle
import pandas as pd
from ruffus import * 
from tqdm import  tqdm
from rdkit import Chem
import pickle
import os

from glob import glob
import json 

import time
import util
import nets

from rdkit.Chem import AllChem
from rdkit.Chem import rdMolDescriptors as rdMD

import torch
from torch import nn
from tensorboardX import SummaryWriter

from tqdm import  tqdm
from netdataio import * 
import netdataio
import itertools
import graph_conv_many_nuc_util
from graph_conv_many_nuc_util import move

DATASET_DIR = "graph_conv_many_nuc_pipeline.datasets"

td = lambda x : os.path.join(DATASET_DIR, x)


SPECT_SET = '1H' # or '13C'

TENSORBOARD_DIR = f"logs.{SPECT_SET}"

CHECKPOINT_DIR = "checkpoints" 
MAT_PROPS= 'aromatic'
DATASET_NAME = 'nmrshiftdb_hconfspcl_nmrshiftdb'
#DATASET_NAME = 'qm9'

if SPECT_SET == '13C':
    NUC_LOSS_SCALE = {'13C' : 1.0} 
    NUC_STD_SCALE = {'13C' : 1.0} 
    STD_REGULARIZE = 0.1
else:
    NUC_LOSS_SCALE = {'1H' : 1.0/20.0}
    NUC_STD_SCALE = {'1H' : 10.0} 
    STD_REGULARIZE = 0.01

tgt_max_n = 64 
MAX_EPOCHS = 10000

EXP_NAME = f"good_{SPECT_SET}"


def create_validate_func(tgt_nucs):
    def val_func(res): # val, mask, truth):
        val = res['pred_val']
        mask = res['pred_mask']
        truth = res['pred_truth']
        res = {}
        for ni, n in enumerate(tgt_nucs):
            delta = (val[:, :, ni] - truth[:, :, ni])[mask[:, :, ni] > 0].flatten()
            res[f"{n}/test_std_err"] = np.std(delta)
            res[f"{n}/test_max_error"] = np.max(np.abs(delta))
            res[f"{n}/test_mean_abs_err"] = np.mean(np.abs(delta))
            res[f"{n}/test_abs_err_90"] = np.percentile(np.abs(delta), 90)
        return res
    return val_func

def create_uncertain_validate_func(tgt_nucs):
    def val_func(res): # val, mask, truth):
        mu = res['pred_mu']
        std = res['pred_std'] 
        mask = res['pred_mask']
        truth = res['pred_truth']
        res = {}
        for ni, n in enumerate(tgt_nucs):
            delta = (mu[:, :, ni] - truth[:, :, ni])[mask[:, :, ni] > 0].flatten()
            masked_std = (std[:, :, ni])[mask[:, :, ni] > 0].flatten()
            res[f"{n}/test_std_err"] = np.std(delta)
            res[f"{n}/test_max_error"] = np.max(np.abs(delta))
            res[f"{n}/test_mean_abs_err"] = np.mean(np.abs(delta))
            res[f"{n}/test_abs_err_90"] = np.percentile(np.abs(delta), 90)
            res[f"{n}/std/mean"] = np.mean(masked_std)
            res[f"{n}/std/min"] = np.min(masked_std)
            res[f"{n}/std/max"] = np.max(masked_std)

        return res
    return val_func


net_params_base = {'init_noise' : 1e-2, 
                   'resnet' : True, 
                   'int_d' : 2048, 
                   'layer_n' : 10, 
                   'GS' : 4, 
                   'agg_func' : 'goodmax', 
                   'force_lin_init' : True, 
                   'g_feature_n' : -1, 
                   'resnet_out' : True, 
                   'out_std' : True, 
                   'graph_dropout' : 0.0, 
                   'resnet_d': 128, 
                   'OUT_DIM' : 1, # update
}

opt_params_base = {'amsgrad' : False, 
                   'lr' : 1e-4,
                   'weight_decay' : 1e-6, 
                   'scheduler_gamma' : 0.95, 
                   'eps' : 1e-8, 
                   'scheduler_step_size' : 10}


def params():
    CV_I = int(os.environ.get("CV_I", 0))
    infile = td('graph_conv_many_nuc_pipeline.data.{}.{}.{}.{:d}.{:d}.mol_dict.pickle'.format(SPECT_SET, DATASET_NAME, 
                                                                                              MAT_PROPS, tgt_max_n, CV_I))
    
    seed = 1234                                                                                              

    outfile = f"respredict_pipeline_{SPECT_SET}.{seed}.{CV_I}.out"
    


    yield infile, outfile, seed

@mkdir(CHECKPOINT_DIR)
@files(params)
def train(infile, outfile, seed):
    print("infile:", infile)
    np.random.seed(seed)

    d = pickle.load(open(infile, 'rb'))

    tgt_nucs = d['tgt_nucs']
    MAX_N = d['MAX_N']
    print("TGT_NUCS=", tgt_nucs)
    print("output is", outfile)
    USE_CUDA = True

    mu_scale = []
    std_scale = []
    for tn in tgt_nucs:
        for k, v in NUC_LOSS_SCALE.items():
            if k in tn:
                mu_scale.append(v)
        for k, v in NUC_STD_SCALE.items():
            if k in tn:
                std_scale.append(v)
    assert len(mu_scale) == len(tgt_nucs)
    assert len(std_scale) == len(tgt_nucs)
    print("NUC_LOSS_SCALE=", NUC_LOSS_SCALE)
    print("mu_scale=", mu_scale)
    print("std_scale=", std_scale)
    print("tgt_nucs=", tgt_nucs)

    ### Create datasets and data loaders

    BATCH_SIZE = 16

    dataset_hparams = graph_conv_many_nuc_util.DEFAULT_DATA_HPARAMS

    ds_train, ds_test = graph_conv_many_nuc_util.make_datasets({'filename' : infile}, 
                                                               dataset_hparams)
                                                               
    dl_train = torch.utils.data.DataLoader(ds_train, batch_size=BATCH_SIZE, 
                                           shuffle=True,pin_memory=True)
    dl_test = torch.utils.data.DataLoader(ds_test, batch_size=BATCH_SIZE, 
                                          shuffle=True,pin_memory=True)

    net_params = net_params_base.copy()
    opt_params = opt_params_base.copy()

    net_params['g_feature_n'] = ds_test[0][1].shape[-1]
    net_params['OUT_DIM'] =  len(tgt_nucs)

    use_std = True 
                  
    net = nets.GraphVertModel(**net_params)
 
    net = move(net, USE_CUDA)

    for n, p in net.named_parameters():
        print(n, p.shape)
    loss_config = {'std_regularize' : STD_REGULARIZE, 
                   'mu_scale' : mu_scale, 
                   'std_scale' : std_scale}

    if use_std:
        std_regularize = loss_config['std_regularize']
        mu_scale = move(torch.Tensor(loss_config['mu_scale']), USE_CUDA)
        std_scale = move(torch.Tensor(loss_config['std_scale']), USE_CUDA)
        criterion = nets.NormUncertainLoss(mu_scale, 
                                           std_scale,
                                           std_regularize = loss_config['std_regularize'])
    else:
        criterion = nets.MaskedMSELoss()

    validate_func = create_uncertain_validate_func(tgt_nucs)

    optimizer = torch.optim.Adam(net.parameters(), lr=opt_params['lr'], 
                                 amsgrad=opt_params['amsgrad'], 
                                 eps=opt_params['eps'], 
                                 weight_decay=opt_params['weight_decay'])

    
    scheduler = torch.optim.lr_scheduler.StepLR(optimizer, 
                                                step_size=opt_params['scheduler_step_size'], 
                                                gamma=opt_params['scheduler_gamma'])

    MODEL_NAME = "{}.{:08d}".format(EXP_NAME,int(time.time() % 1e8))
    
    checkpoint_filename = os.path.join(CHECKPOINT_DIR, MODEL_NAME + ".{epoch_i:08d}")
    print("checkpoint:", checkpoint_filename)
    checkpoint_func = graph_conv_many_nuc_util.create_checkpoint_func(10, checkpoint_filename)
                        
    writer = SummaryWriter("{}/{}".format(TENSORBOARD_DIR, MODEL_NAME))

    metadata = {'dataset_hparams' : dataset_hparams, 
                'net_params' : net_params, 
                'opt_params' : opt_params, 
                'infile' : infile, 
                'tgt_nucs' : tgt_nucs, 
                'max_n' : MAX_N,
                'loss_params' : loss_config}

    json.dump(metadata, open(os.path.join(CHECKPOINT_DIR, MODEL_NAME + ".json"), 'w'), 
              indent=4)
    print(json.dumps(metadata, indent=4))
    pickle.dump(metadata, 
                open(os.path.join(CHECKPOINT_DIR, MODEL_NAME + ".meta"), 'wb'))

    graph_conv_many_nuc_util.generic_runner(net, optimizer, scheduler, criterion, 
                                            dl_train, dl_test, 
                                            MAX_EPOCHS=MAX_EPOCHS, 
                                            USE_CUDA=USE_CUDA, writer=writer, 
                                            validate_func= validate_func, 
                                            checkpoint_func= checkpoint_func)

    pickle.dump({'net_params' : net_params, 
                 'opt_params' : opt_params, 
                 'loss_params' : loss_config}, 
                open(outfile, 'wb'))

if __name__ == "__main__":
    pipeline_run([train])
